# Supplementary material for: Resistant starches from dietary pulses modulate the gut metabolome in association with microbiome in a humanized murine model of ageing
Source: Sci Rep. 2023 Jun 29;13:10566. doi: 10.1038/s41598-023-37036-w (PMC10310774; doi:10.1038/s41598-023-37036-w)
Supplement: Supplementary file 2 — Supplementary Information 2. [file 41598_2023_37036_MOESM2_ESM.xlsx]

## Sheet: Raw_data
Resistant starches from dietary pulses modulate the gut metabolome in association with microbiome in a humanized murine model of ageing
Saurabh Kadyan1, Gwoncheol Park1, Bo Wang2, Prashant Singh1, Bahram Arjmandi1, Ravinder Nagpal1*
Sample_ID	2-Oxoglutarate	3-Hydroxyisobutyrate	3-Methyl-2-oxovalerate	5-Aminopentanoate	Acetate	Acetoin	Adenine	Alanine	Aspartate	Butyrate	Choline	Ethanol	Formate	Fumarate	Glucose	Glutamate	Glutamine	Glycine	Isoleucine	Lactate	Leucine	Lysine	Malate	Malonate	Methionine	Nicotinate	Ornithine	Phenylalanine	Propionate	Pyruvate	Serine	Taurine	Threonine	Thymine	total bile acid and cholesterol	Trimethylamine	Tyrosine	UDP-glucose	Uracil	Valine	Xanthine
F10_1	0.00147083	0.00303289	0.00098363	0.0098016	0.0348053	0.00322127	0.00114847	0.00716101	0.00175743	0.00364757	0.00172891	0.00451093	7.772e-05	0.00046372	0.00298856	0.00557423	0.00228727	0.00387249	0.00238546	0.017515	0.00930577	0.00163095	0.00064356	0.0018008	0.00127829	7.513e-05	0.00178865	0.0009337	0.00435445	0.192636	0.0019217	0.0007407	0.00186323	0.010016	0.0122389	0.00225858	0.00057885	-9.343e-05	0.00027957	0.0042851	0.00117847
F10_2	0.0012496	0.00265792	0.00079232	0.00772679	0.0463704	0.00308151	0.00080409	0.00794973	0.00189564	0.00391231	0.002137	0.00489796	-0.00020437	-8.059e-05	0.00354181	0.00695976	0.00182218	0.0056054	0.00261048	0.0175507	0.00991209	0.00190772	0.00073268	0.0021645	0.00124513	-6.739e-05	0.00181518	0.001057	0.00488467	0.173328	0.0022981	0.00091924	0.00216481	0.00912043	0.00879568	0.00347646	0.00066262	-0.00037304	0.00017615	0.00458175	0.00064059
F11_1	0.00104086	0.0032268	0.00110845	0.00994225	0.0404764	0.00333558	0.00128253	0.0121551	0.00225776	0.006868	0.001852	0.00500855	-7.609e-05	3.362e-05	0.00363929	0.00710253	0.00200235	0.00612636	0.00395078	0.0187717	0.0131018	0.0027977	0.00072002	0.00278263	0.00163182	1.052e-05	0.00231876	0.00165774	0.00719398	0.00766182	0.00228769	0.00086896	0.00270709	0.0127388	0.0122337	0.0024889	0.00103647	-0.00013359	0.00055731	0.00568063	0.00135566
F13_1	0.00112168	0.00363783	0.0011277	0.00979383	0.0462026	0.00378822	0.00090586	0.0105304	0.00182453	0.00651462	0.0020177	0.00533611	-0.00033213	-0.00115583	0.00397778	0.00617255	0.0021093	0.00593631	0.00327726	0.0235968	0.0105895	0.00260153	0.00049463	0.00292422	0.00187441	-0.00016826	0.00232131	0.00093888	0.0064277	0.00633175	0.00237143	0.00091131	0.0031362	0.0124761	0.0102158	0.00205853	0.00049916	-0.00041835	0.00027184	0.00527599	0.00114669
F13_2	0.00113294	0.00354403	0.00111847	0.00909672	0.043155	0.00360655	0.00148258	0.0108562	0.00204232	0.0068746	0.00158528	0.00487571	7.684e-05	-1.36e-06	0.00344785	0.00838092	0.00199291	0.00587672	0.00324381	0.0196848	0.0101617	0.00238526	0.00059989	0.00260957	0.0014827	0.00014033	0.00200498	0.00129468	0.0068603	0.00731331	0.0021795	0.0008038	0.00261004	0.0117158	0.011296	0.00194636	0.00069089	0.00015106	0.00062965	0.0050978	0.00171833
F14_1	0.00120603	0.00414223	0.00126844	0.0118221	0.0388844	0.00431	0.00136434	0.010965	0.00223639	0.00619831	0.00187392	0.00546366	-0.00013886	-0.00034142	0.00383782	0.00666	0.00195263	0.0049565	0.0031073	0.0231193	0.0112941	0.00241367	0.00069631	0.00225828	0.00167032	-5.485e-05	0.00232424	0.0010735	0.00628892	0.0071177	0.00241907	0.00084435	0.00266095	0.0136186	0.0141807	0.00268778	0.00050497	-0.00020486	0.0004608	0.00492215	0.0013812
F14_2	0.0016505	0.00372347	0.00126756	0.00786127	0.0527885	0.00510147	0.00169238	0.0136547	0.00189659	0.0078333	0.00200189	0.00462938	-1.036e-05	6.625e-05	0.00300932	0.00724181	0.00230756	0.00578126	0.00281455	0.0284441	0.00844642	0.00288128	0.00061754	0.0028166	0.00171302	1.721e-05	0.00228053	0.00144117	0.00666741	0.00906292	0.00215188	0.00104553	0.00265478	0.011721	0.00717607	0.00202436	0.00071817	-8.816e-05	0.00068441	0.00485562	0.0016481
F15_1	0.00117015	0.00392085	0.00118027	0.011157	0.034945	0.00366138	0.00156798	0.0098595	0.00223304	0.00628353	0.00162998	0.00556083	-2.635e-05	-9.658e-05	0.00335854	0.00561678	0.00200307	0.00510407	0.00313866	0.0198308	0.0110092	0.00228722	0.0006632	0.00239924	0.00167529	-5.71e-06	0.00219106	0.0012024	0.00553039	0.0191359	0.00227362	0.00074734	0.00260841	0.0130073	0.0124896	0.0023704	0.00077085	-6.573e-05	0.00051469	0.00608793	0.00163925
F17_1	0.00106887	0.00377018	0.00115547	0.0118375	0.0398464	0.00417434	0.00145819	0.0105783	0.00192077	0.00586728	0.0017694	0.0050615	2.84e-06	-0.0002075	0.0034999	0.00666487	0.00187177	0.00533637	0.00299487	0.0215007	0.0106481	0.00205311	0.0005548	0.00252713	0.00142988	-9.72e-06	0.0019555	0.00122941	0.00684157	0.00813583	0.00220513	0.00085579	0.00217426	0.0129455	0.0141836	0.00212958	0.00067404	-0.00023267	0.00065167	0.00513959	0.00153488
F17_2	0.0010601	0.00449707	0.00139436	0.0127035	0.0324008	0.00442243	0.00121726	0.0113656	0.00183947	0.00540416	0.00161154	0.00537366	2.109e-05	-0.00033959	0.00311209	0.00618662	0.00193141	0.0048436	0.00292173	0.027943	0.0112445	0.00195491	0.00054117	0.00264753	0.00150978	-2.672e-05	0.00192463	0.00104167	0.00598716	0.00649038	0.00191643	0.00079003	0.00229046	0.0143294	0.018639	0.0018969	0.00059028	-0.00036963	0.00064471	0.00497001	0.00149534
F18_1	0.001168	0.00335946	0.00110976	0.00956167	0.0413152	0.00388299	0.00167965	0.0130669	0.00220822	0.00591083	0.00185483	0.00508914	-1.802e-05	1.099e-05	0.00329087	0.00754344	0.00202392	0.00576087	0.00381768	0.0203845	0.012114	0.00313484	0.00069063	0.00291222	0.00169849	-4.8e-07	0.00241565	0.00173896	0.00576261	0.00724354	0.00215545	0.00085992	0.00246391	0.0128431	0.0106101	0.00196521	0.00108335	9.313e-05	0.0007902	0.00602445	0.00187641
F18_2	0.00111611	0.00340505	0.00116235	0.00918419	0.0362927	0.00337474	0.00162771	0.0133859	0.00229671	0.00521954	0.00154867	0.00456855	6.56e-06	-0.00027431	0.00350698	0.00715333	0.00210277	0.00654992	0.00431862	0.0178468	0.0132576	0.00314516	0.00061649	0.00249462	0.00169456	-2.006e-05	0.00228412	0.00184092	0.00632005	0.0062447	0.00239477	0.0008835	0.00260213	0.0122099	0.011043	0.00195247	0.00127721	0.0002044	0.00078349	0.00652812	0.00189671
F19_1	0.00111445	0.00398823	0.00131279	0.00995971	0.0400276	0.00348105	0.00127251	0.0124567	0.00194343	0.00612716	0.00132778	0.00501673	0.00010864	-4.228e-05	0.00322318	0.00795582	0.00204945	0.00637878	0.00388322	0.0189593	0.0130814	0.00230805	0.00048773	0.00226454	0.00161945	0.00016863	0.00199582	0.00169396	0.00679691	0.00644175	0.00190511	0.0009145	0.00254188	0.0116206	0.0137964	0.00180659	0.00122272	7.354e-05	0.0005511	0.0058014	0.00142137
F1_1	0.00101816	0.00334777	0.00104329	0.00968826	0.0429806	0.00345441	0.00087944	0.0105321	0.0021356	0.00626019	0.0014584	0.00582636	-4.25e-05	-0.00036696	0.00346231	0.00643897	0.00185448	0.00471241	0.00412376	0.0180795	0.0143336	0.0024788	0.00059549	0.00361519	0.00169462	1.003e-05	0.00209015	0.00202261	0.00663102	0.020677	0.00189254	0.00078719	0.00245768	0.0115788	0.0111901	0.00184707	0.00110882	-0.00023194	0.00049639	0.00627213	0.00101459
F1_2	0.00110573	0.00353267	0.00107187	0.0103082	0.0357769	0.00348707	0.00102457	0.00972423	0.00233725	0.00527888	0.00159521	0.00485807	0.00012367	-4.302e-05	0.00308625	0.00594737	0.00200093	0.00425029	0.00382571	0.018616	0.01413	0.00233248	0.00063668	0.00271898	0.0017071	7.912e-05	0.00212641	0.00202179	0.0067933	0.0615021	0.00192492	0.00076662	0.00200622	0.0112401	0.0106785	0.00221958	0.00109585	2.61e-06	0.00038906	0.00619013	0.00131247
F21_1	0.0014984	0.00272435	0.00101562	0.00901841	0.0770823	0.00344338	0.00112955	0.0104911	0.00237264	0.00530127	0.00243875	0.0042886	-0.00034022	-0.00021125	0.00326855	0.0114944	0.00240935	0.00750995	0.00235404	0.0188057	0.00711992	0.00291001	0.00090357	0.00350349	0.00146101	-8.259e-05	0.00231529	0.00094386	0.0157042	0.0177876	0.00249326	0.00089133	0.00269896	0.0101601	0.00532125	0.00300453	0.00036204	-0.00062351	0.00050338	0.00387175	0.00101088
F21_2	0.00157947	0.00268384	0.00087675	0.00851631	0.0687089	0.00326024	0.00141499	0.010245	0.00238361	0.005499	0.00219608	0.00461356	-0.00027674	-0.00023424	0.0035747	0.0128181	0.00279568	0.00829596	0.00245856	0.0184951	0.00733867	0.00254241	0.00090965	0.00449407	0.0016914	-1.879e-05	0.00247369	0.00097897	0.00983117	0.0142451	0.0024704	0.0010566	0.00296908	0.0109112	0.00496197	0.00268939	0.00041803	-0.00043403	0.00071118	0.00407563	0.00123267
F22_1	0.0011865	0.00443769	0.00137413	0.0105903	0.0434029	0.00344809	0.00137564	0.0099735	0.00174949	0.00487527	0.00175	0.00550915	9.618e-05	0.00015473	0.0032627	0.00937489	0.00209019	0.00613918	0.0033367	0.0192796	0.0102303	0.00185059	0.00053247	0.00259082	0.00148922	0.00021257	0.00192679	0.00110866	0.00769158	0.00659826	0.00199468	0.00088346	0.00219409	0.011938	0.0132338	0.00215248	0.00078708	7.623e-05	0.00067656	0.00531252	0.00152796
F22_2	0.00120495	0.00317781	0.00108237	0.00893885	0.0495922	0.00307659	0.00180581	0.00876596	0.00161912	0.0050407	0.00169989	0.00547807	0.00010314	0.00034169	0.00398525	0.0123683	0.00205188	0.00622268	0.00297531	0.0162733	0.00933074	0.00194981	0.00053804	0.00246807	0.00136525	0.00019071	0.00195411	0.00108846	0.00966421	0.0093843	0.00201122	0.00077952	0.00214138	0.0106953	0.00911238	0.00230527	0.0006432	0.00013796	0.00084619	0.0053188	0.00183579
F23_1	0.00118212	0.00322638	0.00108854	0.00865154	0.059776	0.00362421	0.00158648	0.0107931	0.00172732	0.00594633	0.00161743	0.00606044	-0.00012216	-8.52e-06	0.00320386	0.009662	0.0021482	0.00678838	0.00313928	0.0205039	0.00946347	0.00233895	0.00068881	0.00299761	0.00137432	8.95e-05	0.00203892	0.00111118	0.00748994	0.00832977	0.00216142	0.00078113	0.00219532	0.0116881	0.00955783	0.00205864	0.00064649	-0.00033756	0.00110985	0.0049882	0.00144015
F2_1	0.00104726	0.00375026	0.00117891	0.0112497	0.0401616	0.00374358	0.0012921	0.00950855	0.00199961	0.00571968	0.00175217	0.00597522	-1.459e-05	0.00011851	0.0030708	0.00585601	0.00200501	0.00481448	0.00307367	0.0200878	0.0111969	0.00203244	0.00068688	0.00315888	0.00149633	3.782e-05	0.00205924	0.0012211	0.00700447	0.0408504	0.00201164	0.00067466	0.00241874	0.0133354	0.0148458	0.00223801	0.00064078	-0.00015327	0.00044512	0.0045441	0.00128511
F2_2	0.00125056	0.00364457	0.00120785	0.010903	0.0322415	0.0037685	0.0015787	0.00956354	0.00232388	0.00493664	0.0017554	0.00552195	0.00020424	0.00019361	0.00330614	0.00671674	0.00222752	0.00541981	0.00324868	0.0202721	0.0107106	0.00203364	0.00067563	0.00219898	0.00167774	0.00014342	0.00208538	0.00138571	0.00600959	0.0135104	0.00242634	0.00080843	0.00252101	0.0124794	0.0143109	0.00245876	0.00081334	4.452e-05	0.00067092	0.0044361	0.0017567
F3_1	0.00119114	0.0032125	0.00108332	0.0105243	0.0414072	0.00353496	0.00146611	0.00998654	0.00215051	0.0052527	0.00178522	0.00546038	-6.09e-06	-0.00011271	0.00377168	0.00748345	0.00225633	0.00525381	0.00311762	0.019013	0.0104116	0.00241333	0.00067732	0.00271696	0.0017741	1.3e-07	0.00237473	0.00140981	0.00635573	0.007028	0.00247418	0.00088468	0.00286909	0.0123142	0.0108756	0.00258733	0.00071501	-0.00010586	0.00054466	0.0047822	0.00157261
F5_1	0.00122274	0.0025204	0.00074535	0.00818835	0.0571237	0.00323686	0.00122575	0.00959983	0.00263389	0.00529222	0.0027561	0.00646732	-0.00035217	-0.0004665	0.00399565	0.00881427	0.00261668	0.00674463	0.00253999	0.0192099	0.00903931	0.00315399	0.00086043	0.00292596	0.00173204	-0.00011865	0.00283137	0.00111969	0.00516352	0.0290542	0.0031131	0.00100249	0.00336925	0.0118453	0.00529013	0.00368686	0.00038745	-0.00067612	0.0003465	0.00469079	0.00077785
F5_2	0.0013433	0.0031572	0.00099091	0.00853589	0.0488022	0.0033423	0.00151317	0.00934353	0.00264896	0.00487819	0.00213691	0.00796905	-0.0001468	0.00016989	0.00320681	0.0090785	0.00238806	0.0063285	0.00265456	0.0199664	0.00940146	0.00286095	0.00082077	0.0030385	0.00165468	-5.156e-05	0.00251764	0.00120528	0.00487765	0.0147293	0.00302488	0.00086022	0.00298375	0.0117111	0.00704192	0.00354118	0.00060268	-0.00029217	0.00045525	0.0046988	0.0012839
F6_1	0.0011103	0.00343543	0.00114662	0.00836895	0.0438586	0.00332499	0.00148355	0.0121107	0.00212333	0.00534392	0.00160891	0.0106739	-4.117e-05	0.0003024	0.00342863	0.00678473	0.00203726	0.00602637	0.00365241	0.0188055	0.0117558	0.00290004	0.00070436	0.00273108	0.00170551	1.99e-06	0.00227699	0.00175483	0.00606881	0.00643278	0.00207709	0.00079802	0.0023819	0.0117245	0.00895524	0.00206102	0.00125494	-2.444e-05	0.00079886	0.00591463	0.00172599
F6_2	0.00115228	0.00369354	0.00129211	0.00985126	0.0365704	0.003086	0.00122632	0.00923245	0.00182654	0.00590849	0.00142154	0.0291262	0.00013912	0.00030007	0.0030861	0.00912106	0.00211867	0.00530006	0.00263604	0.0169685	0.00949487	0.00193899	0.00056495	0.0040174	0.00147113	0.00012445	0.00188645	0.00106434	0.00579348	0.00643028	0.001482	0.00077342	0.00196478	0.0106911	0.0125085	0.00206047	0.00082268	-7.361e-05	0.00066412	0.00527409	0.00141152
F7_1	0.00103237	0.00260323	0.00092481	0.0351307	0.0339808	0.00311675	0.00137932	0.00872504	0.00225999	0.00419235	0.00180832	0.00447111	-1.184e-05	-0.00020146	0.00356806	0.00524159	0.00183943	0.00477478	0.00265755	0.0166626	0.00851903	0.00347363	0.00053619	0.00292592	0.00139693	5.22e-05	0.00267771	0.00113071	0.004155	0.0222457	0.00191258	0.00642602	0.00212823	0.0100651	0.00892695	0.00236463	0.00067082	-5.052e-05	0.00051725	0.00395158	0.00128434
F9_1	0.00105287	0.00370312	0.00119638	0.0103606	0.0424309	0.00356315	0.00136521	0.0106646	0.00218566	0.00617022	0.00172524	0.00724679	2.967e-05	-3.292e-05	0.00376342	0.00759443	0.00197616	0.00626114	0.00306458	0.0192157	0.0107367	0.00235562	0.00074886	0.00246791	0.00158337	0.00013314	0.00222737	0.00119889	0.00566661	0.0072066	0.00222058	0.00089457	0.00279669	0.0121101	0.0135257	0.00245284	0.00066784	8.569e-05	0.00059118	0.00574088	0.00160885
F9_2	0.00104411	0.00395195	0.00128013	0.0109226	0.0413076	0.00350048	0.00123518	0.0104373	0.00191291	0.00631612	0.00176913	0.00542017	7.918e-05	-4.957e-05	0.00377726	0.0079668	0.0018963	0.0058734	0.00303519	0.0190779	0.011039	0.00221906	0.00069597	0.00236731	0.00150202	0.00021975	0.00208658	0.00114199	0.00598132	0.00724494	0.00213653	0.00094726	0.00290765	0.0122619	0.0135359	0.0021509	0.00065727	0.00020054	0.00056535	0.00622068	0.0015501
M10_1	0.00103868	0.00385139	0.00126574	0.0116544	0.0361818	0.0030786	0.00172491	0.0121106	0.00200596	0.00555347	0.00151015	0.00455044	-0.000113	4.71e-05	0.00348353	0.00739932	0.00193291	0.00579951	0.00376411	0.0178554	0.0142848	0.00273563	0.00063852	0.00276236	0.00153638	-3.103e-05	0.00215274	0.00146567	0.00513308	0.00613679	0.00216871	0.00075607	0.00213145	0.0145205	0.00931243	0.00197947	0.00107403	0.00015849	0.00089193	0.00919658	0.00199248
M10_2	0.00117088	0.00334946	0.0010725	0.010407	0.0410615	0.00302889	0.00177183	0.010964	0.00238125	0.00599443	0.00181248	0.00450647	5.26e-05	0.00010523	0.00353423	0.0065865	0.00211127	0.00609332	0.00342316	0.0169685	0.0130444	0.00273439	0.00077673	0.00251753	0.00176254	2.606e-05	0.00236248	0.00163047	0.00552614	0.00701148	0.00220651	0.00085895	0.00249892	0.0127338	0.00706751	0.00231118	0.00107341	0.00011375	0.00082146	0.00814477	0.00201929
M11_1	0.00139384	0.002733	0.00088395	0.00794001	0.0434875	0.00268626	0.00094601	0.0115508	0.00250997	0.00490218	0.00155272	0.00336185	5.096e-05	-0.00030608	0.00310637	0.00828008	0.00246944	0.00836926	0.004437	0.0151173	0.0161229	0.00286575	0.00049981	0.00323877	0.00194717	3.53e-06	0.00366561	0.00248552	0.00438533	0.0397017	0.00259387	0.00355017	0.002558	0.00978155	0.00392623	0.00236167	0.00171863	-0.00018002	0.00037069	0.0087221	0.00108746
M13_1	0.00113535	0.00324961	0.00105141	0.00999199	0.0485969	0.00274404	0.00142456	0.0114986	0.00196119	0.00617356	0.00190991	0.00534204	0.00066631	-0.00019374	0.0036773	0.00656591	0.00216607	0.00701559	0.00374818	0.0158739	0.0141712	0.00284788	0.00060183	0.00237777	0.0015774	-1.881e-05	0.00237621	0.00148656	0.00599475	0.00634619	0.00212187	0.00086375	0.00259048	0.012302	0.00661264	0.00177482	0.00118263	-0.00025291	0.00073151	0.00855127	0.001485
M13_2	0.00120624	0.00344465	0.00115566	0.00958496	0.0424553	0.00275536	0.00169817	0.0110057	0.00203333	0.00621538	0.00175895	0.00451552	0.00107286	0.00021077	0.00335298	0.00737	0.00215172	0.00588841	0.00347093	0.0156453	0.012578	0.00281151	0.00059921	0.00302326	0.00168208	0.00024408	0.00234381	0.00182613	0.00641923	0.0070732	0.00198606	0.00081722	0.00270797	0.0127386	0.0072801	0.00174643	0.00121527	0.00035055	0.00085604	0.00779589	0.00193551
M14_1	0.00122867	0.00297417	0.00090883	0.00907581	0.0457097	0.00270285	0.00176233	0.00945784	0.0028077	0.00442819	0.00210574	0.00439393	0.00157955	0.00054068	0.00415095	0.00803754	0.00215554	0.00730724	0.00332031	0.0156899	0.0121908	0.00271221	0.00087452	0.00243773	0.0017561	9.563e-05	0.00238339	0.00163885	0.00549199	0.00733167	0.0026763	0.00094535	0.00259089	0.011541	0.00409148	0.00270051	0.00115434	0.00021257	0.00075785	0.00718736	0.00198325
M14_2	0.00124614	0.00227009	0.00074368	0.00787427	0.0389163	0.002512	0.00202443	0.0100514	0.00257113	0.00755516	0.00162135	0.00362557	0.00166286	0.00073042	0.00418596	0.00779355	0.00218889	0.00752471	0.00295685	0.0136558	0.00973723	0.00281791	0.00080404	0.00230069	0.00174533	0.00022026	0.00243052	0.0017409	0.00518217	0.00878413	0.00237926	0.00087883	0.0026744	0.00982923	0.00254975	0.00307278	0.00118431	0.00025984	0.00096884	0.00570947	0.00238078
M15_1	0.0011041	0.00326235	0.00108218	0.0121084	0.0412756	0.00343436	0.00143341	0.00842756	0.00222388	0.00560148	0.00174696	0.00558309	-6.761e-05	-9.978e-05	0.00373181	0.00809509	0.00207218	0.00547091	0.00246335	0.0180248	0.0109932	0.00397615	0.00067372	0.00253591	0.0016933	-4.119e-05	0.00240306	0.001039	0.00459146	0.0220946	0.00259176	0.00078093	0.00280222	0.0122297	0.00781561	0.00289457	0.00045729	-0.00017518	0.00044412	0.00657049	0.00143621
M17_1	0.00133286	0.00287365	0.00095873	0.0083806	0.0512062	0.00252727	0.00167037	0.0111892	0.00232517	0.00669481	0.00194708	0.00313531	0.00014638	0.00126588	0.00401577	0.00726858	0.00243821	0.0076722	0.00313924	0.0137453	0.0110908	0.002782	0.000689	0.00256275	0.00183776	0.00020998	0.00249768	0.00180539	0.0061618	0.00814698	0.00199447	0.00095709	0.00259814	0.0105619	0.00348144	0.00307508	0.00130949	0.00016978	0.000773	0.00694429	0.00180283
M17_2	0.00114468	0.00275272	0.00091983	0.00838257	0.0658466	0.00232401	0.00121185	0.0122539	0.00240624	0.00623205	0.0020484	0.00347873	2.734e-05	0.00010182	0.00428174	0.00772578	0.00207486	0.0086129	0.00400385	0.0136794	0.0139039	0.00262997	0.00046539	0.00240842	0.00159899	6.944e-05	0.00204251	0.00205268	0.00692619	0.00786031	0.00196617	0.00093168	0.00197902	0.0103324	0.00362367	0.0023059	0.00154537	0.00021885	0.00060539	0.00777365	0.00135077
M18_1	0.00114513	0.00328722	0.00106721	0.0102956	0.0434259	0.00296547	0.00148373	0.0101254	0.00252545	0.00672702	0.00228225	0.00489322	-8.748e-05	0.00028848	0.00411712	0.00801571	0.0020707	0.00680467	0.0031972	0.0167137	0.0119097	0.00296399	0.00093847	0.0023081	0.00173065	-3.983e-05	0.00247436	0.00120696	0.00449456	0.00748708	0.00218109	0.00081853	0.00276783	0.0127344	0.0058534	0.00245006	0.00077023	-0.00017511	0.00078376	0.00734685	0.00175049
M18_2	0.00118166	0.00275677	0.00089673	0.00898533	0.0534159	0.00247745	0.00169708	0.00913539	0.00264193	0.00602958	0.0018385	0.00463468	0.00022406	0.0011795	0.0045521	0.00715552	0.00213518	0.00683219	0.002994	0.0139747	0.0109611	0.00263621	0.00069676	0.00220378	0.00165396	0.00020389	0.00230363	0.00172885	0.0066183	0.00915836	0.0019313	0.00092396	0.00239715	0.0106062	0.00472532	0.00267641	0.00119744	0.00026542	0.00074002	0.00642622	0.00209644
M19_1	0.00127143	0.00346157	0.00105098	0.0106283	0.0374136	0.00301608	0.00178407	0.00972833	0.00245904	0.00512795	0.00211277	0.00482654	0.0003859	0.00050502	0.00402097	0.00663434	0.00225957	0.00543739	0.00308997	0.0169826	0.0116169	0.00423301	0.00073696	0.00283254	0.00179483	0.0001194	0.00243391	0.00150763	0.00438214	0.0179968	0.00206142	0.0008436	0.00245881	0.0129628	0.00669126	0.00240773	0.00102065	0.00010763	0.00074889	0.00722287	0.00209976
M1_1	0.00114587	0.00342032	0.00112101	0.0103634	0.048868	0.00312565	0.00124088	0.0112579	0.00232054	0.00563599	0.0016647	0.00619365	-3.478e-05	-0.0005108	0.00346968	0.00746955	0.00206243	0.00605554	0.0033848	0.0169788	0.0135321	0.00260653	0.00061485	0.00261541	0.00177305	-1.31e-05	0.00224896	0.00159442	0.00493724	0.00656036	0.00217112	0.00101102	0.00271889	0.0126254	0.00725359	0.00211994	0.00092475	-0.00036405	0.00058159	0.00812641	0.0013624
M1_2	0.00120664	0.00303093	0.00098617	0.009497	0.0468402	0.0030036	0.00105279	0.0116651	0.00227146	0.00684668	0.00152734	0.00401354	3.15e-06	-0.00014545	0.00316685	0.0069751	0.00215191	0.00575399	0.0038279	0.0166003	0.0140108	0.00293701	0.00067942	0.00263214	0.0020044	2.234e-05	0.00245246	0.00197621	0.0049393	0.00682238	0.00206592	0.00085259	0.00301956	0.0116499	0.00484077	0.00206794	0.00114176	-0.00037214	0.00062532	0.00775746	0.0012659
M21_1	0.00110455	0.00247717	0.00079523	0.0264324	0.0450264	0.00225144	0.00171247	0.0073626	0.00203165	0.00446244	0.00295264	0.00470703	0.00015551	0.00132392	0.00427703	0.00671527	0.00213622	0.00686065	0.00226184	0.0132318	0.00846351	0.00248503	0.00068434	0.00209899	0.00126622	0.00018573	0.00209182	0.0012553	0.00540289	0.0253403	0.00201076	0.00111969	0.00223695	0.00846027	0.004228	0.00274974	0.00087452	9.202e-05	0.00062634	0.00506865	0.00156321
M21_2	0.00103952	0.00254757	0.00074877	0.0316718	0.0444483	0.00237114	0.00105159	0.00785554	0.00202784	0.00392365	0.00449055	0.00467041	-0.00016513	0.00114566	0.00395444	0.0078863	0.00210795	0.00762936	0.00257502	0.0136667	0.00974031	0.00299206	0.00074793	0.00218627	0.00123428	-8.007e-05	0.00219615	0.00103163	0.00508406	0.0415586	0.00224724	0.00137402	0.00229931	0.00882706	0.00411016	0.00298656	0.00075851	-0.00027297	0.00028464	0.00553303	0.00084945
M22_1	0.00127754	0.00233777	0.00077992	0.00787007	0.0411879	0.00212643	0.00186649	0.00820498	0.00190744	0.00401277	0.00196415	0.00407575	0.00019703	0.00106417	0.00590441	0.00662362	0.00216602	0.00833261	0.00251172	0.0131336	0.00903239	0.00221899	0.0007405	0.00208637	0.00143139	0.00019766	0.00193137	0.00124498	0.00616794	0.0479443	0.00211932	0.00113013	0.00238505	0.00864924	0.00340531	0.00260328	0.00093494	0.00032443	0.00076501	0.00538181	0.00195328
M22_2	0.00120219	0.00252183	0.00083504	0.00808558	0.0446328	0.00240576	0.00200589	0.0101448	0.00208775	0.00502261	0.00189952	0.00359645	0.00018386	0.00080163	0.00495249	0.00815731	0.00213492	0.00790004	0.00300355	0.0142433	0.0106964	0.00261173	0.00083866	0.00248526	0.00157146	0.000225	0.00217266	0.00157164	0.00600867	0.0192871	0.0022542	0.00085057	0.00259795	0.0100199	0.00360608	0.00241474	0.0012087	0.00030784	0.00090339	0.00638296	0.00212419
M23_1	0.00118237	0.00258711	0.00091551	0.00759298	0.0259048	0.00246304	0.00175972	0.0119344	0.00262061	0.00558192	0.00151383	0.00363281	0.00094889	-0.00024286	0.00503559	0.00627558	0.00217005	0.00889758	0.00458212	0.0147971	0.0151828	0.00477319	0.00060342	0.00228119	0.00200859	4.39e-05	0.00339067	0.0021275	0.00306752	0.00828186	0.00241595	0.00191023	0.00253882	0.00986736	0.00388649	0.00224569	0.00164317	-0.00019145	0.00094965	0.00822892	0.0020313
M2_1	0.00099679	0.00279409	0.000907	0.0316164	0.0296709	0.00274651	0.00153692	0.00803739	0.00191449	0.00520332	0.00175198	0.00452483	4.178e-05	6.093e-05	0.00346185	0.00577577	0.0017994	0.00468632	0.00265163	0.0143478	0.010419	0.00272358	0.00058756	0.00239831	0.00149104	2.654e-05	0.00228965	0.00120476	0.00504636	0.00613059	0.00215191	0.00071605	0.00240257	0.0109778	0.00619661	0.00233755	0.00070363	-8.166e-05	0.00061821	0.00595114	0.00184247
M2_2	0.00101256	0.00288682	0.00091395	0.026526	0.0297387	0.00277314	0.00134679	0.00848809	0.00214149	0.00511332	0.00202206	0.00504973	-9.84e-06	-0.00020867	0.00349026	0.00574139	0.00188527	0.00504104	0.00289696	0.0152355	0.0110097	0.00370876	0.00062567	0.00250448	0.00158964	8.5e-07	0.00234598	0.00122342	0.00452344	0.00621936	0.00228541	0.00164493	0.00248441	0.0112309	0.00582988	0.00263179	0.00076017	-4.72e-06	0.00050305	0.00618925	0.00170191
M3_1	0.00108389	0.00294611	0.00098747	0.0219662	0.022885	0.00308941	0.00092621	0.00952511	0.00205707	0.00426902	0.00177128	0.00435739	-5.418e-05	-0.00054334	0.00425548	0.00579538	0.00224369	0.00799606	0.00424962	0.0159489	0.0159184	0.00408096	0.00052153	0.00252916	0.00176332	-4.445e-05	0.00594243	0.00199434	0.00403821	0.00816108	0.00263164	0.00269729	0.00230924	0.0110745	0.00653662	0.00238655	0.00154484	-0.00031341	0.00030638	0.0096302	0.0011254
M5_1	0.00136982	0.00321303	0.00109305	0.00886338	0.0519994	0.0028878	0.0013663	0.0110305	0.00222329	0.00572456	0.00132348	0.00572358	-5.062e-05	-0.0002626	0.00428405	0.00782785	0.00227304	0.00725574	0.0031168	0.0164792	0.0115761	0.00251714	0.00060748	0.00241066	0.00179824	2.034e-05	0.00198579	0.0012183	0.00537046	0.00676819	0.00225932	0.00093665	0.00266932	0.0109488	0.00546446	0.0021432	0.00080424	-0.00020468	0.00054853	0.00685174	0.00140524
M5_2	0.00104052	0.00356715	0.00110874	0.0119539	0.0361335	0.00309117	0.0015075	0.00989689	0.00199976	0.00640914	0.00145118	0.00526615	3.14e-06	-0.00016605	0.00357491	0.00713745	0.00218236	0.00592582	0.00305682	0.0187881	0.0128396	0.00233922	0.0006194	0.00207577	0.00178778	4.32e-06	0.00204567	0.00101898	0.00495385	0.00611751	0.00216749	0.00076622	0.00244807	0.0131095	0.00724513	0.00221976	0.00063763	-0.00010213	0.00064294	0.00888347	0.00161878
M6_1	0.00134618	0.00357744	0.00120477	0.00949072	0.0470152	0.00321167	0.00125221	0.0128819	0.0024739	0.00669139	0.00168405	0.00408755	0.00012742	-0.00027011	0.00344397	0.00704708	0.00227753	0.00649943	0.00349209	0.0200845	0.0135968	0.00285598	0.00060799	0.00241552	0.00180599	-3.03e-05	0.00214507	0.001755	0.00677478	0.00743172	0.00218029	0.00092362	0.00226665	0.0121949	0.00612832	0.00197511	0.00110259	-0.00013263	0.00054026	0.00841262	0.00132417
M6_2	0.00136631	0.00414992	0.0013342	0.011703	0.0393639	0.00339367	0.00127893	0.0118433	0.00233777	0.00630675	0.00160802	0.00416578	-0.000119	0.00010568	0.0032689	0.00791101	0.00237625	0.00624598	0.0031033	0.0211047	0.0131371	0.00271701	0.00065788	0.00283833	0.00156341	8.23e-06	0.0021793	0.00117164	0.00593819	0.00739833	0.00194456	0.0008805	0.00241099	0.0138115	0.00732983	0.00219351	0.00060541	-7.808e-05	0.00054616	0.00866073	0.00127748
M7_1	0.00119291	0.00243677	0.00075008	0.00844787	0.0307151	0.003051	0.00109701	0.00976381	0.00225671	0.00491643	0.00140107	0.00502351	4.998e-05	-0.00046796	0.00370837	0.00627841	0.00239643	0.00713847	0.00427842	0.0164555	0.0155273	0.00436542	0.00061961	0.00245456	0.00218165	-1.116e-05	0.00447999	0.00213055	0.0036827	0.0336812	0.002834	0.00200439	0.002678	0.0103286	0.00406522	0.00245982	0.00139115	-0.00024561	0.00026951	0.00832439	0.00163097
M9_1	0.00130717	0.00315502	0.00102256	0.0101289	0.0356676	0.00311365	0.00177539	0.0105245	0.00245666	0.00556361	0.00188913	0.0047156	0.00018529	0.00029403	0.00357737	0.00634939	0.00248166	0.00591312	0.00332213	0.0173517	0.0120497	0.00312276	0.00070942	0.00258199	0.00209091	0.00012235	0.00259347	0.00179462	0.00453331	0.00681672	0.00225938	0.00094527	0.0029327	0.0125361	0.00544563	0.00236188	0.00119002	0.00019953	0.00072377	0.00725407	0.00212181
M9_2	0.00132371	0.00297789	0.00097879	0.00891516	0.0402868	0.00307498	0.00159659	0.0107912	0.00248913	0.00520611	0.00187519	0.00619534	8.559e-05	0.00038132	0.00365444	0.00690557	0.00243178	0.00674596	0.00336615	0.0174364	0.011432	0.00279502	0.00069554	0.00272038	0.00205314	5.903e-05	0.00263429	0.00164016	0.00436876	0.0068859	0.0024485	0.00091548	0.00311108	0.011291	0.00427705	0.00244645	0.00108079	0.00016821	0.00054077	0.00627714	0.0019085
